# Supplementary material for: The first record of Telemidae from Kenya, with the description of two new species (Arachnida, Araneae)
Source: Zookeys. 2017 Dec 29;(725):1–15. doi: 10.3897/zookeys.725.15059 (PMC5769722; doi:10.3897/zookeys.725.15059)
Supplement: XML Treatment for Guhua [file zookeys.725.15059-treatment1.xml]

<!DOCTYPE tp:taxon-treatment
  PUBLIC "-//TaxonX//DTD Taxonomic Treatment Publishing DTD v0 20100105//EN" "tax-treatment-NSO.dtd">
<tp:taxon-treatment xmlns:tp="http://www.plazi.org/taxpub"><tp:treatment-meta><kwd-group><label>Taxon classification</label><kwd><named-content xmlns:xlink="http://www.w3.org/1999/xlink" content-type="kingdom">Animalia</named-content></kwd><kwd><named-content xmlns:xlink="http://www.w3.org/1999/xlink" content-type="order">Araneae</named-content></kwd><kwd><named-content xmlns:xlink="http://www.w3.org/1999/xlink" content-type="family">Telemidae</named-content></kwd></kwd-group><mixed-citation publication-type="journal"><person-group><name><surname>Song</surname><given-names>Yang</given-names></name><name><surname>Zhao</surname><given-names>Huifeng</given-names></name><name><surname>Luo</surname><given-names>Yufa</given-names></name><name><surname>Kioko</surname><given-names>Grace M.</given-names></name><name><surname>Kioko</surname><given-names>Esther N.</given-names></name><name><surname>Li</surname><given-names>Shuqiang</given-names></name></person-group><article-title>The first record of <tp:taxon-name><tp:taxon-name-part taxon-name-part-type="family">Telemidae</tp:taxon-name-part></tp:taxon-name> from Kenya, with the description of two new species (<tp:taxon-name><tp:taxon-name-part taxon-name-part-type="class">Arachnida</tp:taxon-name-part></tp:taxon-name>, <tp:taxon-name><tp:taxon-name-part taxon-name-part-type="order">Araneae</tp:taxon-name-part></tp:taxon-name>)</article-title><source>Zookeys</source><day>29</day><month>12</month><year>2017</year><volume>2017</volume><issue>725</issue><fpage>1</fpage><lpage>15</lpage><pub-id pub-id-type="doi">10.3897/zookeys.725.15059</pub-id></mixed-citation></tp:treatment-meta><tp:nomenclature><label>Genus</label><tp:taxon-name>
              <tp:taxon-name-part taxon-name-part-type="genus" reg="Guhua">Guhua</tp:taxon-name-part>
              <object-id xmlns:xlink="http://www.w3.org/1999/xlink" content-type="zoobank" xlink:type="simple">http://zoobank.org/5F7D0378-27F2-47DA-B20A-EAA7449091A7</object-id>
            </tp:taxon-name><tp:taxon-authority>Zhao &amp; Li</tp:taxon-authority><tp:taxon-status xmlns:xlink="http://www.w3.org/1999/xlink" xlink:type="simple">gen. n.</tp:taxon-status></tp:nomenclature><tp:treatment-sec sec-type="type species" id="SECID0EAIAC"><title>Type species.</title><p>
              <italic><tp:taxon-name><tp:taxon-name-part taxon-name-part-type="genus" reg="Guhua">Guhua</tp:taxon-name-part> <tp:taxon-name-part taxon-name-part-type="species" reg="kakamegaensis">kakamegaensis</tp:taxon-name-part></tp:taxon-name></italic> sp. n. from Kakamega County, Kenya.</p></tp:treatment-sec><tp:treatment-sec sec-type="etymology" id="SECID0ERIAC"><title>Etymology.</title><p>The generic name is taken from the Chinese Pinyin ‘gǔhuà’ meaning sclerotization, referring to the sclerotized receptacle of females. The gender is feminine.</p></tp:treatment-sec><tp:treatment-sec sec-type="diagnosis" id="SECID0EWIAC"><title>Diagnosis.</title><p>The new genus can be diagnosed by the following characters: males can be distinguished by an hourglass-shaped lorum (Fig. <xref ref-type="fig" rid="F1">1A</xref>), extended lateral plates on the anterodorsal surface of the abdomen, two globular apophyses between the lorum and lateral plates (in contrast to a membranous structure in other genera, except <italic><tp:taxon-name><tp:taxon-name-part taxon-name-part-type="genus" reg="Jocquella">Jocquella</tp:taxon-name-part> <tp:taxon-name-part taxon-name-part-type="species" reg="leopoldi">leopoldi</tp:taxon-name-part></tp:taxon-name></italic> Baert, 1980); the male bulb has no tegular apophysis on the middle-upper part of the bulb (Figs <xref ref-type="fig" rid="F1">1C–D</xref>, <xref ref-type="fig" rid="F2">2C–D</xref>) (vs. the tegular apophysis or apophyses present in other African genera), no cymbial apophysis on cymbium (Figs <xref ref-type="fig" rid="F1">1C</xref>, <xref ref-type="fig" rid="F2">2A</xref>) (vs. a cymbial apophysis in <italic><tp:taxon-name><tp:taxon-name-part taxon-name-part-type="genus" reg="Pinelema">Pinelema</tp:taxon-name-part></tp:taxon-name></italic>) or belt-shaped glands on legs (vs. plate-shaped glands in <italic><tp:taxon-name><tp:taxon-name-part taxon-name-part-type="genus" reg="Telema">Telema</tp:taxon-name-part></tp:taxon-name></italic>); embolus is nearly cylindrical (Figs <xref ref-type="fig" rid="F1">1C–D</xref>, <xref ref-type="fig" rid="F2">2A–B</xref>), arising from the anterior surface of the palpal bulb (in most other genera, the embolus is conical, tube-shaped or shaped otherwise with a broad base and rather narrow apex, arising from the apical side of the bulb). Females can be distinguished by the sclerotized and arched receptacle (Fig. <xref ref-type="fig" rid="F3">3C–D</xref>), as no sclerotized receptacle have been reported in other genera.</p><fig id="F1" position="float" orientation="portrait"><label>Figure 1.</label><caption><p>
                  <italic><tp:taxon-name><tp:taxon-name-part taxon-name-part-type="genus" reg="Guhua">Guhua</tp:taxon-name-part> <tp:taxon-name-part taxon-name-part-type="species" reg="kakamegaensis">kakamegaensis</tp:taxon-name-part></tp:taxon-name></italic> sp. n., male holotype. <bold>A</bold> Habitus, dorsal view <bold>B</bold> Embolus, apical view <bold>C</bold> Palp, prolateral view <bold>D</bold> Palp, retrolateral view. Scale bars: 0.2 mm (<bold>A</bold>), 0.02 mm (<bold>B</bold>), 0.1 mm (<bold>C, D</bold>). <abbrev xmlns:xlink="http://www.w3.org/1999/xlink" xlink:title="embolus" id="ABBRID0EWLAC" xlink:type="simple">Em</abbrev>, embolus.</p></caption><graphic xmlns:xlink="http://www.w3.org/1999/xlink" xlink:href="zookeys-725-001-g001.jpg" position="float" orientation="portrait" xlink:type="simple" id="oo_176922.jpg"/></fig><fig id="F2" position="float" orientation="portrait"><label>Figure 2.</label><caption><p>
                  <italic><tp:taxon-name><tp:taxon-name-part taxon-name-part-type="genus" reg="Guhua">Guhua</tp:taxon-name-part> <tp:taxon-name-part taxon-name-part-type="species" reg="kakamegaensis">kakamegaensis</tp:taxon-name-part></tp:taxon-name></italic> sp. n., male paratype. <bold>A</bold> Palp, prolateral view <bold>B</bold> Palp, retrolateral view <bold>C</bold> Embolus, prolateral view <bold>D</bold> Embolus, retrolateral view. Scale bars: 0.1 mm (<bold>A, B</bold>), 0.03 mm (<bold>C, D</bold>). Arrows indicate special structures of embolus and bulb.</p></caption><graphic xmlns:xlink="http://www.w3.org/1999/xlink" xlink:href="zookeys-725-001-g002.jpg" position="float" orientation="portrait" xlink:type="simple" id="oo_176923.jpg"/></fig><fig id="F3" position="float" orientation="portrait"><label>Figure 3.</label><caption><p>
                  <italic><tp:taxon-name><tp:taxon-name-part taxon-name-part-type="genus" reg="Guhua">Guhua</tp:taxon-name-part> <tp:taxon-name-part taxon-name-part-type="species" reg="kakamegaensis">kakamegaensis</tp:taxon-name-part></tp:taxon-name></italic> sp. n., female paratype. <bold>A</bold> Habitus, dorsal view <bold>B</bold> Habitus, ventral view <bold>C</bold> Genitalia, anterior view <bold>D</bold> Genitalia, lateral view. Scale bars: 0.2 mm (<bold>A, B</bold>), 0.05 mm (<bold>C</bold>), 0.02 mm (<bold>D</bold>). <abbrev xmlns:xlink="http://www.w3.org/1999/xlink" xlink:title="receptacle" id="ABBRID0EEOAC" xlink:type="simple">Re</abbrev>, receptacle; <abbrev xmlns:xlink="http://www.w3.org/1999/xlink" xlink:title="receptacle scape" id="ABBRID0EIOAC" xlink:type="simple">Rs</abbrev>, receptacle scape.</p></caption><graphic xmlns:xlink="http://www.w3.org/1999/xlink" xlink:href="zookeys-725-001-g003.jpg" position="float" orientation="portrait" xlink:type="simple" id="oo_176924.jpg"/></fig></tp:treatment-sec><tp:treatment-sec sec-type="description" id="SECID0EROAC"><title>Description.</title><p>See species description.</p></tp:treatment-sec><tp:treatment-sec sec-type="Species composition" id="SECID0EWOAC"><title>Species composition.</title><p>
              <italic><tp:taxon-name><tp:taxon-name-part taxon-name-part-type="genus" reg="Guhua">Guhua</tp:taxon-name-part> <tp:taxon-name-part taxon-name-part-type="species" reg="kakamegaensis">kakamegaensis</tp:taxon-name-part></tp:taxon-name></italic> sp. n.</p></tp:treatment-sec><tp:treatment-sec sec-type="distribution" id="SECID0EHPAC"><title>Distribution.</title><p>Known only from Kenya.</p></tp:treatment-sec><tp:treatment-sec sec-type="notes" id="SECID0EMPAC"><title>Note.</title><p>It is presumed that this new genus was the first record of a sclerotized receptacle in <tp:taxon-name><tp:taxon-name-part taxon-name-part-type="family">Telemidae</tp:taxon-name-part></tp:taxon-name>. In <italic><tp:taxon-name><tp:taxon-name-part taxon-name-part-type="genus" reg="Cangoderces">Cangoderces</tp:taxon-name-part> <tp:taxon-name-part taxon-name-part-type="species" reg="lewisi">lewisi</tp:taxon-name-part></tp:taxon-name></italic> Harington, 1951, the receptacle was also described as having a relatively sclerotized tube (<xref ref-type="bibr" rid="B4">Brignoli 1978</xref>). However, that description is considered to be inaccurate, because the endogyne is similar to most telemids’ receptacle and has usually been described as membranous rather than sclerotized.</p></tp:treatment-sec><ref-list><ref id="B4"><mixed-citation xmlns:xlink="http://www.w3.org/1999/xlink" xlink:type="simple">
          <person-group><name name-style="western"><surname>Brignoli</surname><given-names>PM</given-names></name></person-group> (<year>1978</year>) <article-title>A few notes on a remarkable South African troglobitic spider, <italic><tp:taxon-name><tp:taxon-name-part taxon-name-part-type="genus">Cangoderces</tp:taxon-name-part> <tp:taxon-name-part taxon-name-part-type="species">lewisi</tp:taxon-name-part></tp:taxon-name></italic> Harington, 1951 (<tp:taxon-name><tp:taxon-name-part taxon-name-part-type="order">Araneae</tp:taxon-name-part></tp:taxon-name>, <tp:taxon-name><tp:taxon-name-part taxon-name-part-type="family">Telemidae</tp:taxon-name-part></tp:taxon-name>).</article-title> <source>Revue Suisse de Zoologie</source> <volume>85</volume>: <fpage>111</fpage>–<lpage>114</lpage>. <ext-link xlink:type="simple" ext-link-type="doi" xlink:href="10.5962/bhl.part.82220">https://doi.org/10.5962/bhl.part.82220</ext-link></mixed-citation></ref></ref-list></tp:taxon-treatment>
