# Supplementary material for: The first record of Telemidae from Kenya, with the description of two new species (Arachnida, Araneae)
Source: Zookeys. 2017 Dec 29;(725):1–15. doi: 10.3897/zookeys.725.15059 (PMC5769722; doi:10.3897/zookeys.725.15059)
Supplement: XML Treatment for Guhua kakamegaensis [file zookeys.725.15059-treatment2.xml]

<!DOCTYPE tp:taxon-treatment
  PUBLIC "-//TaxonX//DTD Taxonomic Treatment Publishing DTD v0 20100105//EN" "tax-treatment-NSO.dtd">
<tp:taxon-treatment xmlns:tp="http://www.plazi.org/taxpub"><tp:treatment-meta><kwd-group><label>Taxon classification</label><kwd><named-content xmlns:xlink="http://www.w3.org/1999/xlink" content-type="kingdom">Animalia</named-content></kwd><kwd><named-content xmlns:xlink="http://www.w3.org/1999/xlink" content-type="order">Araneae</named-content></kwd><kwd><named-content xmlns:xlink="http://www.w3.org/1999/xlink" content-type="family">Telemidae</named-content></kwd></kwd-group><mixed-citation publication-type="journal"><person-group><name><surname>Song</surname><given-names>Yang</given-names></name><name><surname>Zhao</surname><given-names>Huifeng</given-names></name><name><surname>Luo</surname><given-names>Yufa</given-names></name><name><surname>Kioko</surname><given-names>Grace M.</given-names></name><name><surname>Kioko</surname><given-names>Esther N.</given-names></name><name><surname>Li</surname><given-names>Shuqiang</given-names></name></person-group><article-title>The first record of <tp:taxon-name><tp:taxon-name-part taxon-name-part-type="family">Telemidae</tp:taxon-name-part></tp:taxon-name> from Kenya, with the description of two new species (<tp:taxon-name><tp:taxon-name-part taxon-name-part-type="class">Arachnida</tp:taxon-name-part></tp:taxon-name>, <tp:taxon-name><tp:taxon-name-part taxon-name-part-type="order">Araneae</tp:taxon-name-part></tp:taxon-name>)</article-title><source>Zookeys</source><day>29</day><month>12</month><year>2017</year><volume>2017</volume><issue>725</issue><fpage>1</fpage><lpage>15</lpage><pub-id pub-id-type="doi">10.3897/zookeys.725.15059</pub-id></mixed-citation></tp:treatment-meta><tp:nomenclature><tp:taxon-name>
              <tp:taxon-name-part taxon-name-part-type="genus" reg="Guhua">Guhua</tp:taxon-name-part>
              <tp:taxon-name-part taxon-name-part-type="species" reg="kakamegaensis">kakamegaensis</tp:taxon-name-part>
              <object-id xmlns:xlink="http://www.w3.org/1999/xlink" content-type="zoobank" xlink:type="simple">http://zoobank.org/A992EFDF-7514-442E-B881-524A79DD0526</object-id>
            </tp:taxon-name><tp:taxon-authority>Zhao &amp; Li </tp:taxon-authority><tp:taxon-status xmlns:xlink="http://www.w3.org/1999/xlink" xlink:type="simple">sp. n.</tp:taxon-status><xref ref-type="fig" rid="F1">Figs 1</xref><xref ref-type="fig" rid="F2">, 2</xref><xref ref-type="fig" rid="F3">, 3</xref><xref ref-type="fig" rid="F7">, 7</xref><xref ref-type="fig" rid="F8">, 8</xref><xref ref-type="fig" rid="F10">, 10</xref></tp:nomenclature><tp:treatment-sec sec-type="type material" id="SECID0EICAE"><title>Type material.</title><p>
              <bold>Holotype</bold> ♂ (<named-content xmlns:xlink="http://www.w3.org/1999/xlink" content-type="dwc:institutional_code" xlink:type="simple">NMK</named-content>): Kenya: Kakamega County: Kakamega Town, Kakamega Forest, <named-content xmlns:xlink="http://www.w3.org/1999/xlink" content-type="dwc:verbatimCoordinates" xlink:type="simple"><named-content content-type="geo-json" specific-use="{&#34;type&#34;:&#34;Point&#34;,&#34;coordinates&#34;:[34.877500,0.352167]}" id="NCID0EYCAE" xlink:type="simple">N00°21.13', E34°52.65'</named-content></named-content>, 1542 m, 5.VIII.2016, G.M. Kioko, Q.Y. Zhao &amp; Z.Y. Yao. <bold>Paratypes</bold>: 1♂ and 3♀ (<named-content xmlns:xlink="http://www.w3.org/1999/xlink" content-type="dwc:institutional_code" xlink:type="simple">IZCAS</named-content>), same data as holotype.</p></tp:treatment-sec><tp:treatment-sec sec-type="etymology" id="SECID0EEDAE"><title>Etymology.</title><p>The specific name refers to the type locality; adjective.</p></tp:treatment-sec><tp:treatment-sec sec-type="diagnosis" id="SECID0EJDAE"><title>Diagnosis.</title><p>See genus diagnosis.</p></tp:treatment-sec><tp:treatment-sec sec-type="description" id="SECID0EODAE"><title>Description.</title><p>
              <bold>Male (holotype).</bold> Total length 1.68. Carapace 0.65 long, 0.58 wide. Abdomen 1.01 long, 0.70 wide. Carapace yellow, with dark spots in the mid-thoracic area and distinct radial stripes around it (Fig. <xref ref-type="fig" rid="F1">1A</xref>). Chelicerae and legs yellow, with dark brown pattern. Six eyes, all well-developed with black rings around them, clypeus 0.08 long. Cheliceral promargin with two large teeth and four tiny granulous denticles, retromargin with four triangular denticles. Labium, endites, and sternum dark brown. Leg measurements: I 4.56 (1.28, 0.22, 1.41, 1.01, 0.64); II 3.98 (1.18, 0.21, 1.19, 0.85, 0.55); III 3.01 (0.90, 0.20, 0.84, 0.63, 0.44); IV 3.97 (1.20, 0.17, 1.14, 0.90, 0.56). Two trichobothria and one seta on tibia IV (Fig. <xref ref-type="fig" rid="F8">8A</xref>). Tibial glands distinct and belt-shaped (Fig. <xref ref-type="fig" rid="F8">8B–C</xref>), the arrangement of secretory orifices is wave-shaped within a smooth striped tegument (Fig. <xref ref-type="fig" rid="F8">8B</xref>). Lorum and lateral abdominal plates distinct (Fig. <xref ref-type="fig" rid="F1">1A</xref>). Abdomen dark green, with dense hairs (Fig. <xref ref-type="fig" rid="F1">1A</xref>).</p><p>
              <italic>Palp</italic>: tibia 1.8 times longer than patella, cymbium bent and slender and 2.4 times longer than tibia. Bulb kidney shaped, with a few wrinkles and papillae basally (arrowed on Fig. <xref ref-type="fig" rid="F2">2A–B</xref>). Embolus cylindrical, with a complex membranous apex (Figs <xref ref-type="fig" rid="F1">1B–D</xref>, <xref ref-type="fig" rid="F2">2A–D</xref>), its retrolateral surface rough and covered by many thorn-shaped structures (arrowed on Fig. <xref ref-type="fig" rid="F2">2D</xref>).</p><p>
              <bold>Female.</bold> Total length 1.82. Carapace 0.61 long, 0.56 wide. Abdomen 1.14 long, 0.95 wide. Eyes encircled by black rings, clypeus 0.08 long. Other coloration and pattern same as in male (Fig. <xref ref-type="fig" rid="F3">3A–B</xref>). Abdomen dark brown, with few hairs. Leg measurements: I 3.92 (1.11, 0.19, 1.21, 0.82, 0.59); II 3.44 (0.98, 0.19, 1.05, 0.71, 0.51); III 2.57 (0.75, 0.17, 0.70, 0.53, 0.42); IV 3.62 (1.09, 0.19, 1.06, 0.77, 0.51). Receptacle arch-shaped, sclerotized, with a sclerotized scape arising inward mesally (Fig. <xref ref-type="fig" rid="F3">3C–D</xref>).</p></tp:treatment-sec><tp:treatment-sec sec-type="habitat" id="SECID0EOFAE"><title>Habitat.</title><p>Leaf litter in rainforest.</p></tp:treatment-sec><tp:treatment-sec sec-type="distribution" id="SECID0ETFAE"><title>Distribution.</title><p>Known only from the type locality (Fig. <xref ref-type="fig" rid="F10">10</xref>).</p></tp:treatment-sec><tp:treatment-sec><!--Section generated to contain objects referenced in tp:taxon-treatment.--><fig id="F1" position="float" orientation="portrait"><label>Figure 1.</label><caption><p>
                  <italic><tp:taxon-name><tp:taxon-name-part taxon-name-part-type="genus" reg="Guhua">Guhua</tp:taxon-name-part> <tp:taxon-name-part taxon-name-part-type="species" reg="kakamegaensis">kakamegaensis</tp:taxon-name-part></tp:taxon-name></italic> sp. n., male holotype. <bold>A</bold> Habitus, dorsal view <bold>B</bold> Embolus, apical view <bold>C</bold> Palp, prolateral view <bold>D</bold> Palp, retrolateral view. Scale bars: 0.2 mm (<bold>A</bold>), 0.02 mm (<bold>B</bold>), 0.1 mm (<bold>C, D</bold>). <abbrev xmlns:xlink="http://www.w3.org/1999/xlink" xlink:title="embolus" id="ABBRID0EWLAC" xlink:type="simple">Em</abbrev>, embolus.</p></caption><graphic xmlns:xlink="http://www.w3.org/1999/xlink" xlink:href="zookeys-725-001-g001.jpg" position="float" orientation="portrait" xlink:type="simple" id="oo_176922.jpg"/></fig><fig id="F2" position="float" orientation="portrait"><label>Figure 2.</label><caption><p>
                  <italic><tp:taxon-name><tp:taxon-name-part taxon-name-part-type="genus" reg="Guhua">Guhua</tp:taxon-name-part> <tp:taxon-name-part taxon-name-part-type="species" reg="kakamegaensis">kakamegaensis</tp:taxon-name-part></tp:taxon-name></italic> sp. n., male paratype. <bold>A</bold> Palp, prolateral view <bold>B</bold> Palp, retrolateral view <bold>C</bold> Embolus, prolateral view <bold>D</bold> Embolus, retrolateral view. Scale bars: 0.1 mm (<bold>A, B</bold>), 0.03 mm (<bold>C, D</bold>). Arrows indicate special structures of embolus and bulb.</p></caption><graphic xmlns:xlink="http://www.w3.org/1999/xlink" xlink:href="zookeys-725-001-g002.jpg" position="float" orientation="portrait" xlink:type="simple" id="oo_176923.jpg"/></fig><fig id="F3" position="float" orientation="portrait"><label>Figure 3.</label><caption><p>
                  <italic><tp:taxon-name><tp:taxon-name-part taxon-name-part-type="genus" reg="Guhua">Guhua</tp:taxon-name-part> <tp:taxon-name-part taxon-name-part-type="species" reg="kakamegaensis">kakamegaensis</tp:taxon-name-part></tp:taxon-name></italic> sp. n., female paratype. <bold>A</bold> Habitus, dorsal view <bold>B</bold> Habitus, ventral view <bold>C</bold> Genitalia, anterior view <bold>D</bold> Genitalia, lateral view. Scale bars: 0.2 mm (<bold>A, B</bold>), 0.05 mm (<bold>C</bold>), 0.02 mm (<bold>D</bold>). <abbrev xmlns:xlink="http://www.w3.org/1999/xlink" xlink:title="receptacle" id="ABBRID0EEOAC" xlink:type="simple">Re</abbrev>, receptacle; <abbrev xmlns:xlink="http://www.w3.org/1999/xlink" xlink:title="receptacle scape" id="ABBRID0EIOAC" xlink:type="simple">Rs</abbrev>, receptacle scape.</p></caption><graphic xmlns:xlink="http://www.w3.org/1999/xlink" xlink:href="zookeys-725-001-g003.jpg" position="float" orientation="portrait" xlink:type="simple" id="oo_176924.jpg"/></fig><fig id="F7" position="float" orientation="portrait"><label>Figure 7.</label><caption><p>Apical view of embolus. <bold>A</bold> <italic><tp:taxon-name><tp:taxon-name-part taxon-name-part-type="genus" reg="Guhua">Guhua</tp:taxon-name-part> <tp:taxon-name-part taxon-name-part-type="species" reg="kakamegaensis">kakamegaensis</tp:taxon-name-part></tp:taxon-name></italic> sp. n. <bold>B</bold> <italic><tp:taxon-name><tp:taxon-name-part taxon-name-part-type="genus" reg="Apneumonella">Apneumonella</tp:taxon-name-part> <tp:taxon-name-part taxon-name-part-type="species" reg="taitatavetaensis">taitatavetaensis</tp:taxon-name-part></tp:taxon-name></italic> sp. n. Scale bars: 0.02 mm (<bold>A, B</bold>).</p></caption><graphic xmlns:xlink="http://www.w3.org/1999/xlink" xlink:href="zookeys-725-001-g007.jpg" position="float" orientation="portrait" xlink:type="simple" id="oo_176928.jpg"/></fig><fig id="F8" position="float" orientation="portrait"><label>Figure 8.</label><caption><p>Tibial glands of <italic><tp:taxon-name><tp:taxon-name-part taxon-name-part-type="genus" reg="Guhua">Guhua</tp:taxon-name-part> <tp:taxon-name-part taxon-name-part-type="species" reg="kakamegaensis">kakamegaensis</tp:taxon-name-part></tp:taxon-name></italic> sp. n. (<bold>A–C</bold>). <bold>A</bold> Part of tibia <bold>B</bold> Position of tibial glands (white squares) <bold>C</bold> Secretory orifice (<abbrev xmlns:xlink="http://www.w3.org/1999/xlink" xlink:title="secretory orifice" id="ABBRID0EDUAE" xlink:type="simple">SO</abbrev>). Scale bars: 30 μm (<bold>A</bold>), 10 μm (<bold>B</bold>), 0.3 μm (<bold>C</bold>).</p></caption><graphic xmlns:xlink="http://www.w3.org/1999/xlink" xlink:href="zookeys-725-001-g008.jpg" position="float" orientation="portrait" xlink:type="simple" id="oo_176929.jpg"/></fig><fig id="F10" position="float" orientation="portrait"><label>Figure 10.</label><caption><p>Distribution records of <tp:taxon-name><tp:taxon-name-part taxon-name-part-type="family">Telemidae</tp:taxon-name-part></tp:taxon-name> in Kenya: <bold>1</bold> <italic><tp:taxon-name><tp:taxon-name-part taxon-name-part-type="genus" reg="Guhua">Guhua</tp:taxon-name-part> <tp:taxon-name-part taxon-name-part-type="species" reg="kakamegaensis">kakamegaensis</tp:taxon-name-part></tp:taxon-name></italic> sp. n. <bold>2</bold> <italic><tp:taxon-name><tp:taxon-name-part taxon-name-part-type="genus" reg="Apneumonella">Apneumonella</tp:taxon-name-part> <tp:taxon-name-part taxon-name-part-type="species" reg="taitatavetaensis">taitatavetaensis</tp:taxon-name-part></tp:taxon-name></italic> sp. n.</p></caption><graphic xmlns:xlink="http://www.w3.org/1999/xlink" xlink:href="zookeys-725-001-g010.jpg" position="float" orientation="portrait" xlink:type="simple" id="oo_176931.jpg"/></fig></tp:treatment-sec></tp:taxon-treatment>
