# Supplementary material for: The first record of Telemidae from Kenya, with the description of two new species (Arachnida, Araneae)
Source: Zookeys. 2017 Dec 29;(725):1–15. doi: 10.3897/zookeys.725.15059 (PMC5769722; doi:10.3897/zookeys.725.15059)
Supplement: XML Treatment for Apneumonella taitatavetaensis [file zookeys.725.15059-treatment4.xml]

<!DOCTYPE tp:taxon-treatment
  PUBLIC "-//TaxonX//DTD Taxonomic Treatment Publishing DTD v0 20100105//EN" "tax-treatment-NSO.dtd">
<tp:taxon-treatment xmlns:tp="http://www.plazi.org/taxpub"><tp:treatment-meta><kwd-group><label>Taxon classification</label><kwd><named-content xmlns:xlink="http://www.w3.org/1999/xlink" content-type="kingdom">Animalia</named-content></kwd><kwd><named-content xmlns:xlink="http://www.w3.org/1999/xlink" content-type="order">Araneae</named-content></kwd><kwd><named-content xmlns:xlink="http://www.w3.org/1999/xlink" content-type="family">Telemidae</named-content></kwd></kwd-group><mixed-citation publication-type="journal"><person-group><name><surname>Song</surname><given-names>Yang</given-names></name><name><surname>Zhao</surname><given-names>Huifeng</given-names></name><name><surname>Luo</surname><given-names>Yufa</given-names></name><name><surname>Kioko</surname><given-names>Grace M.</given-names></name><name><surname>Kioko</surname><given-names>Esther N.</given-names></name><name><surname>Li</surname><given-names>Shuqiang</given-names></name></person-group><article-title>The first record of <tp:taxon-name><tp:taxon-name-part taxon-name-part-type="family">Telemidae</tp:taxon-name-part></tp:taxon-name> from Kenya, with the description of two new species (<tp:taxon-name><tp:taxon-name-part taxon-name-part-type="class">Arachnida</tp:taxon-name-part></tp:taxon-name>, <tp:taxon-name><tp:taxon-name-part taxon-name-part-type="order">Araneae</tp:taxon-name-part></tp:taxon-name>)</article-title><source>Zookeys</source><day>29</day><month>12</month><year>2017</year><volume>2017</volume><issue>725</issue><fpage>1</fpage><lpage>15</lpage><pub-id pub-id-type="doi">10.3897/zookeys.725.15059</pub-id></mixed-citation></tp:treatment-meta><tp:nomenclature><tp:taxon-name>
              <tp:taxon-name-part taxon-name-part-type="genus" reg="Apneumonella">Apneumonella</tp:taxon-name-part>
              <tp:taxon-name-part taxon-name-part-type="species" reg="taitatavetaensis">taitatavetaensis</tp:taxon-name-part>
              <object-id xmlns:xlink="http://www.w3.org/1999/xlink" content-type="zoobank" xlink:type="simple">http://zoobank.org/2AC0811D-4EBC-494D-917F-0F3ECCB7221E</object-id>
            </tp:taxon-name><tp:taxon-authority>Zhao &amp; Li </tp:taxon-authority><tp:taxon-status xmlns:xlink="http://www.w3.org/1999/xlink" xlink:type="simple">sp. n.</tp:taxon-status><xref ref-type="fig" rid="F4">Figs 4</xref><xref ref-type="fig" rid="F5">, 5</xref><xref ref-type="fig" rid="F6">, 6</xref><xref ref-type="fig" rid="F7">, 7</xref><xref ref-type="fig" rid="F9">, 9</xref><xref ref-type="fig" rid="F10">, 10</xref><!--PageBreak--><!--PageBreak--><!--PageBreak--><!--PageBreak--></tp:nomenclature><tp:treatment-sec sec-type="type material" id="SECID0ETJAE"><title>Type material.</title><p>
              <bold>Holotype</bold> ♂(<named-content xmlns:xlink="http://www.w3.org/1999/xlink" content-type="dwc:institutional_code" xlink:type="simple">NMK</named-content>). Kenya: Taita-Taveta County: Wundanyi Town, Ngangao Forest, <named-content xmlns:xlink="http://www.w3.org/1999/xlink" content-type="dwc:verbatimCoordinates" xlink:type="simple"><named-content content-type="geo-json" specific-use="{&#34;type&#34;:&#34;Point&#34;,&#34;coordinates&#34;:[38.340167,-3.355000]}" id="NCID0EDKAE" xlink:type="simple">S03°21.30', E38°20.41'</named-content></named-content>, 1821 m, 23.VII.2016, G.M. Kioko, Q.Y. Zhao &amp; Z.Y. Yao. <bold>Paratypes.</bold> 1♂ and 3♀ (<named-content xmlns:xlink="http://www.w3.org/1999/xlink" content-type="dwc:institutional_code" xlink:type="simple">IZCAS</named-content>), same data as holotype.</p></tp:treatment-sec><tp:treatment-sec sec-type="etymology" id="SECID0EPKAE"><title>Etymology.</title><p>The specific name refers to the type locality; adjective.</p></tp:treatment-sec><tp:treatment-sec sec-type="diagnosis" id="SECID0EUKAE"><title>Diagnosis.</title><p>This new species is similar to <italic><tp:taxon-name><tp:taxon-name-part taxon-name-part-type="genus" reg="Apneumonella">A.</tp:taxon-name-part> <tp:taxon-name-part taxon-name-part-type="species" reg="oculata">oculata</tp:taxon-name-part></tp:taxon-name></italic> but females can be distinguished by their globular abdomen with two outgrowths near the carapace (arrowed on Fig. <xref ref-type="fig" rid="F6">6A</xref>), which are not present in <italic><tp:taxon-name><tp:taxon-name-part taxon-name-part-type="genus" reg="Apneumonella">A.</tp:taxon-name-part> <tp:taxon-name-part taxon-name-part-type="species" reg="oculata">oculata</tp:taxon-name-part></tp:taxon-name></italic>. Another difference is that the diameter of the receptacle is four times the diameter of the insemination duct (Fig. <xref ref-type="fig" rid="F6">6C</xref>) as compared to that of <italic><tp:taxon-name><tp:taxon-name-part taxon-name-part-type="genus" reg="Apneumonella">A.</tp:taxon-name-part> <tp:taxon-name-part taxon-name-part-type="species" reg="oculata">oculata</tp:taxon-name-part></tp:taxon-name></italic>, whose receptacle is twice the diameter of the insemination duct. The ocular quadrangle width is half of the carapace width while that of <italic><tp:taxon-name><tp:taxon-name-part taxon-name-part-type="genus" reg="Apneumonella">A.</tp:taxon-name-part> <tp:taxon-name-part taxon-name-part-type="species" reg="oculata">oculata</tp:taxon-name-part></tp:taxon-name></italic> is one-third of the carapace width.</p></tp:treatment-sec><tp:treatment-sec sec-type="description" id="SECID0EOMAE"><title>Description.</title><p>
              <bold>Male (holotype).</bold> Total length 1.06. Carapace 0.45 long, 0.41 wide. Abdomen 0.58 long, 0.46 wide. Carapace reddish brown, with dark spots on the mid-thoracic area and obscure radial stripes around it (Fig. <xref ref-type="fig" rid="F4">4A</xref>). Six eyes, well-developed, encircled by black rings, clypeus 0.05 long. Chelicerae, labium, endites, sternum and legs yellow, with dark brown pattern. Cheliceral promargin with 2 big <!--PageBreak--><!--PageBreak--><!--PageBreak--><!--PageBreak-->teeth and 5 granulous denticles and retromargin with 4 triangular denticles. Leg measurements: I 2.10 (0.62, 0.16, 0.59, 0.38, 0.35); II 1.75 (0.53, 0.12, 0.46, 0.34, 0.30); III 1.41 (0.40, 0.10, 0.33, 0.34, 0.24); IV 1.83 (0.54, 0.11, 0.50, 0.38, 0.30). Secretory orifices of tibial glands round (Fig. <xref ref-type="fig" rid="F9">9B–C</xref>). Abdomen light brown with a yellow spot centrally.</p><fig id="F4" position="float" orientation="portrait"><label>Figure 4.</label><caption><p>
                  <italic><tp:taxon-name><tp:taxon-name-part taxon-name-part-type="genus" reg="Apneumonella">Apneumonella</tp:taxon-name-part> <tp:taxon-name-part taxon-name-part-type="species" reg="taitatavetaensis">taitatavetaensis</tp:taxon-name-part></tp:taxon-name></italic> sp. n., male holotype. <bold>A</bold> Habitus, dorsal view <bold>B</bold> Bulb, apical view <bold>C</bold> Palp, prolateral view <bold>D</bold> Palp, retrolateral view. Scale bars: 0.2 mm (<bold>A</bold>), 0.02 mm (<bold>B</bold>), 0.1 mm (<bold>C, D</bold>). <abbrev xmlns:xlink="http://www.w3.org/1999/xlink" xlink:title="embolus" id="ABBRID0EEOAE" xlink:type="simple">Em</abbrev>, embolus; <abbrev xmlns:xlink="http://www.w3.org/1999/xlink" xlink:title="tegular apophysis" id="ABBRID0EIOAE" xlink:type="simple">Ta</abbrev>, Tegular apophysis.</p></caption><graphic xmlns:xlink="http://www.w3.org/1999/xlink" xlink:href="zookeys-725-001-g004.jpg" position="float" orientation="portrait" xlink:type="simple" id="oo_176925.jpg"/></fig><p>
              <italic>Palp</italic>: tibia thick, 1.7 times longer than patella; cymbium straight and thick, 1.8 times longer than tibia. Bulb ovoid, with a finger-like tegular apophysis on its middle-upper part and several wrinkles basally (arrowed on Fig. <xref ref-type="fig" rid="F5">5A–B</xref>). The bulb apex extends into a nearly conical embolus (Figs <xref ref-type="fig" rid="F4">4B–D</xref>, <xref ref-type="fig" rid="F5">5A–D</xref>), the surface of the embolus is rough with dense spine-like structures (arrowed on Fig. <xref ref-type="fig" rid="F5">5D</xref>).</p><fig id="F5" position="float" orientation="portrait"><label>Figure 5.</label><caption><p>
                  <italic><tp:taxon-name><tp:taxon-name-part taxon-name-part-type="genus" reg="Apneumonella">Apneumonella</tp:taxon-name-part> <tp:taxon-name-part taxon-name-part-type="species" reg="taitatavetaensis">taitatavetaensis</tp:taxon-name-part></tp:taxon-name></italic> sp. n., male paratype. <bold>A</bold> Palp, prolateral view <bold>B</bold> Palp, retrolateral view <bold>C</bold> Embolus, prolateral view <bold>D</bold> Embolus, retrolateral view. Scale bars: 0.05 mm (<bold>A, B</bold>), 0.03 mm (<bold>C, D</bold>). Arrows indicate special structures of the embolus and bulb.</p></caption><graphic xmlns:xlink="http://www.w3.org/1999/xlink" xlink:href="zookeys-725-001-g005.jpg" position="float" orientation="portrait" xlink:type="simple" id="oo_176926.jpg"/></fig><p>
              <bold>Female.</bold> Total length 0.98. Carapace 0.42 long, 0.37 wide. Abdomen 0.55 long, 0.46 wide. Eyes encircled by black rings, clypeus 0.04 long. Carapace light brown, sternum dark brown. Abdomen globular with two outgrowths near carapace (arrowed on Fig. <xref ref-type="fig" rid="F6">6A</xref>). Other coloration and pattern similar to male (Fig. <xref ref-type="fig" rid="F6">6A–B</xref>). Leg measurements: I 1.83 (0.54, 0.13, 0.50, 0.34, 0.32); II 1.58 (0.48, 0.11, 0.43, 0.28, 0.28); III 1.34 (0.38, 0.11, 0.35, 0.27, 0.23); IV 1.78 (0.53, 0.11, 0.48, 0.39, 0.27). Insemination duct thin and short, receptacle membranous and baglike with a single tube gradually expanding as a concave sac, and the diameter of receptacle four times larger than that of the insemination duct (Fig. <xref ref-type="fig" rid="F6">6C</xref>).</p><fig id="F6" position="float" orientation="portrait"><label>Figure 6.</label><caption><p>
                  <italic><tp:taxon-name><tp:taxon-name-part taxon-name-part-type="genus" reg="Apneumonella">Apneumonella</tp:taxon-name-part> <tp:taxon-name-part taxon-name-part-type="species" reg="taitatavetaensis">taitatavetaensis</tp:taxon-name-part></tp:taxon-name></italic> sp. n., female paratype. <bold>A</bold> Habitus, dorsal view <bold>B</bold> Habitus, ventral view <bold>C</bold> Genitalia, lateral view. Scale bars: 0.2 mm (<bold>A, B</bold>), 0.02 mm (<bold>C</bold>). <abbrev xmlns:xlink="http://www.w3.org/1999/xlink" xlink:title="receptacle" id="ABBRID0EWRAE" xlink:type="simple">Re</abbrev>, receptacle. Arrows indicate apophyses of female abdomen.</p></caption><graphic xmlns:xlink="http://www.w3.org/1999/xlink" xlink:href="zookeys-725-001-g006.jpg" position="float" orientation="portrait" xlink:type="simple" id="oo_176927.jpg"/></fig><fig id="F7" position="float" orientation="portrait"><label>Figure 7.</label><caption><p>Apical view of embolus. <bold>A</bold> <italic><tp:taxon-name><tp:taxon-name-part taxon-name-part-type="genus" reg="Guhua">Guhua</tp:taxon-name-part> <tp:taxon-name-part taxon-name-part-type="species" reg="kakamegaensis">kakamegaensis</tp:taxon-name-part></tp:taxon-name></italic> sp. n. <bold>B</bold> <italic><tp:taxon-name><tp:taxon-name-part taxon-name-part-type="genus" reg="Apneumonella">Apneumonella</tp:taxon-name-part> <tp:taxon-name-part taxon-name-part-type="species" reg="taitatavetaensis">taitatavetaensis</tp:taxon-name-part></tp:taxon-name></italic> sp. n. Scale bars: 0.02 mm (<bold>A, B</bold>).</p></caption><graphic xmlns:xlink="http://www.w3.org/1999/xlink" xlink:href="zookeys-725-001-g007.jpg" position="float" orientation="portrait" xlink:type="simple" id="oo_176928.jpg"/></fig><fig id="F8" position="float" orientation="portrait"><label>Figure 8.</label><caption><p>Tibial glands of <italic><tp:taxon-name><tp:taxon-name-part taxon-name-part-type="genus" reg="Guhua">Guhua</tp:taxon-name-part> <tp:taxon-name-part taxon-name-part-type="species" reg="kakamegaensis">kakamegaensis</tp:taxon-name-part></tp:taxon-name></italic> sp. n. (<bold>A–C</bold>). <bold>A</bold> Part of tibia <bold>B</bold> Position of tibial glands (white squares) <bold>C</bold> Secretory orifice (<abbrev xmlns:xlink="http://www.w3.org/1999/xlink" xlink:title="secretory orifice" id="ABBRID0EDUAE" xlink:type="simple">SO</abbrev>). Scale bars: 30 μm (<bold>A</bold>), 10 μm (<bold>B</bold>), 0.3 μm (<bold>C</bold>).</p></caption><graphic xmlns:xlink="http://www.w3.org/1999/xlink" xlink:href="zookeys-725-001-g008.jpg" position="float" orientation="portrait" xlink:type="simple" id="oo_176929.jpg"/></fig><fig id="F9" position="float" orientation="portrait"><label>Figure 9.</label><caption><p>Tibial glands of <italic><tp:taxon-name><tp:taxon-name-part taxon-name-part-type="genus" reg="Apneumonella">Apneumonella</tp:taxon-name-part> <tp:taxon-name-part taxon-name-part-type="species" reg="taitatavetaensis">taitatavetaensis</tp:taxon-name-part></tp:taxon-name></italic> sp. n. (<bold>A–C</bold>) <bold>A</bold> Part of tibia <bold>B</bold> Position of tibial glands (white squares) <bold>C</bold> Secretory orifice (<abbrev xmlns:xlink="http://www.w3.org/1999/xlink" xlink:title="secretory orifice" id="ABBRID0ENVAE" xlink:type="simple">SO</abbrev>). Scale bars: 30 μm (<bold>A</bold>), 10 μm (<bold>B</bold>), 0.3 μm (<bold>C</bold>).</p></caption><graphic xmlns:xlink="http://www.w3.org/1999/xlink" xlink:href="zookeys-725-001-g009.jpg" position="float" orientation="portrait" xlink:type="simple" id="oo_176930.jpg"/></fig><fig id="F10" position="float" orientation="portrait"><label>Figure 10.</label><caption><p>Distribution records of <tp:taxon-name><tp:taxon-name-part taxon-name-part-type="family">Telemidae</tp:taxon-name-part></tp:taxon-name> in Kenya: <bold>1</bold> <italic><tp:taxon-name><tp:taxon-name-part taxon-name-part-type="genus" reg="Guhua">Guhua</tp:taxon-name-part> <tp:taxon-name-part taxon-name-part-type="species" reg="kakamegaensis">kakamegaensis</tp:taxon-name-part></tp:taxon-name></italic> sp. n. <bold>2</bold> <italic><tp:taxon-name><tp:taxon-name-part taxon-name-part-type="genus" reg="Apneumonella">Apneumonella</tp:taxon-name-part> <tp:taxon-name-part taxon-name-part-type="species" reg="taitatavetaensis">taitatavetaensis</tp:taxon-name-part></tp:taxon-name></italic> sp. n.</p></caption><graphic xmlns:xlink="http://www.w3.org/1999/xlink" xlink:href="zookeys-725-001-g010.jpg" position="float" orientation="portrait" xlink:type="simple" id="oo_176931.jpg"/></fig><!--PageBreak--><!--PageBreak--><!--PageBreak--></tp:treatment-sec><tp:treatment-sec sec-type="habitat" id="SECID0ELXAE"><title>Habitat.</title><p>Leaf litter in cloud forest.</p></tp:treatment-sec><tp:treatment-sec sec-type="comments" id="SECID0EQXAE"><title>Comments.</title><p>
              <italic><tp:taxon-name><tp:taxon-name-part taxon-name-part-type="genus" reg="Apneumonella">Apneumonella</tp:taxon-name-part></tp:taxon-name></italic> Fage, 1921 was described with <italic><tp:taxon-name><tp:taxon-name-part taxon-name-part-type="genus" reg="Apneumonella">A.</tp:taxon-name-part> <tp:taxon-name-part taxon-name-part-type="species" reg="oculata">oculata</tp:taxon-name-part></tp:taxon-name></italic> Fage, 1921 from Tanzania as the type species. The new species shares several characters with <italic><tp:taxon-name><tp:taxon-name-part taxon-name-part-type="genus" reg="Apneumonella">A.</tp:taxon-name-part> <tp:taxon-name-part taxon-name-part-type="species" reg="oculata">oculata</tp:taxon-name-part></tp:taxon-name></italic>, including the shape of the receptacle and denticulation of the chelicerae. Furthermore, the shape of tibial glands in this species is different from the plate-shaped structure of the tibial glands in <italic><tp:taxon-name><tp:taxon-name-part taxon-name-part-type="genus" reg="Telema">Telema</tp:taxon-name-part></tp:taxon-name></italic> and <italic><tp:taxon-name><tp:taxon-name-part taxon-name-part-type="genus" reg="Usofila">Usofila</tp:taxon-name-part></tp:taxon-name></italic>, but similar to the lined structure in <italic><tp:taxon-name><tp:taxon-name-part taxon-name-part-type="genus" reg="Apneumonella">Apneumonella</tp:taxon-name-part></tp:taxon-name></italic> (<xref ref-type="bibr" rid="B6">Emerit 1985</xref>). The collection locality of <italic><tp:taxon-name><tp:taxon-name-part taxon-name-part-type="genus" reg="Apneumonella">A.</tp:taxon-name-part> <tp:taxon-name-part taxon-name-part-type="species" reg="taitatavetaensis">taitatavetaensis</tp:taxon-name-part></tp:taxon-name></italic> sp. n. is approximately 150 km from the type locality of <italic><tp:taxon-name><tp:taxon-name-part taxon-name-part-type="genus" reg="Apneumonella">A.</tp:taxon-name-part> <tp:taxon-name-part taxon-name-part-type="species" reg="oculata">oculata</tp:taxon-name-part></tp:taxon-name></italic>.</p></tp:treatment-sec><tp:treatment-sec sec-type="distribution" id="SECID0EC1AE"><title>Distribution.</title><p>Known only from the type locality (Fig. <xref ref-type="fig" rid="F10">10</xref>).</p></tp:treatment-sec><ref-list><ref id="B6"><mixed-citation xmlns:xlink="http://www.w3.org/1999/xlink" xlink:type="simple">
          <person-group><name name-style="western"><surname>Emerit</surname><given-names>M</given-names></name></person-group> (<year>1985</year>) <article-title>L’appareil glandulaire tégumentaire de la patte des <tp:taxon-name><tp:taxon-name-part taxon-name-part-type="family">Telemidae</tp:taxon-name-part></tp:taxon-name> (<tp:taxon-name><tp:taxon-name-part taxon-name-part-type="order">Araneae</tp:taxon-name-part></tp:taxon-name>): un critère phylogénique? Mém.</article-title> <source>Biospéol, Université des Sciences et Techniques du Languedoc</source> <volume>12</volume>: <fpage>91</fpage>–<lpage>96</lpage>.</mixed-citation></ref></ref-list></tp:taxon-treatment>
